# Supplementary material for: Supramolecular Interaction of Atenolol and Propranolol with β-Cyclodextrin Spectroscopic Characterization and Analytical Application
Source: Molecules. 2024 Jun 17;29(12):2875. doi: 10.3390/molecules29122875 (PMC11206265; doi:10.3390/molecules29122875)
Supplement: Supplementary file 1 [file molecules-29-02875-s001.zip]

Archive with 1 entries (1 files):
- molecules-3050695-supplementary.pdf
